# Supplementary material for: Assessing changes in frailty status in an elderly population: Analysis of results from the SFGE tool
Source: PLoS One. 2025 Jul 14;20(7):e0327227. doi: 10.1371/journal.pone.0327227 (PMC12258554; doi:10.1371/journal.pone.0327227)
Supplement: S1 Tables — XXX. (XLSX) [file pone.0327227.s001.xlsx]

## Sheet: Foglio1
var_item4
		Frequency	Percent
Valid	Improved	15	12
	Stable	92	73.6
	Worsened	18	14.4
	Total	125	100
var_it5
		Frequency	Percent
Valid	Improved	6	4.8
	Stable	108	86.4
	Worsened	11	8.8
	Total	125	100
var_it6
		Frequency	Percent
Valid	Improved	6	4.8
	Stable	117	93.6
	Worsened	2	1.6
	Total	125	100
var_item7
		Frequency	Percent
Valid	Improved	10	8
	Stable	98	78.4
	Worsened	17	13.6
	Total	125	100
var_it9
		Frequency	Percent
Valid	Improved	18	14.4
	Stable	94	75.2
	Worsened	13	10.4
	Total	125	100
var_it10
		Frequency	Percent
Valid	Improved	3	2.4
	Stable	117	93.6
	Worsened	5	4
	Total	125	100
var_it11
		Frequency	Percent
Valid	Stable	123	98.4
	Worsened	2	1.6
	Total	125	100
var_it12
		Frequency	Percent
Valid	Stable	125	100
var_it13
		Frequency	Percent
Valid	Improved	3	2.4
	Stable	119	95.2
	Worsened	3	2.4
	Total	125	100
