# Supplementary material for: Assessing changes in frailty status in an elderly population: Analysis of results from the SFGE tool
Source: PLoS One. 2025 Jul 14;20(7):e0327227. doi: 10.1371/journal.pone.0327227 (PMC12258554; doi:10.1371/journal.pone.0327227)
Supplement: S2 Dataset — XXX. (XLSX) [file pone.0327227.s002.xlsx]

## Sheet: dataset_followup_2
Nr.	ETA	FORMAZIONE	CONVIVENTI	ETACONIUGE	SFGE_4	SFGE_5	SFGE_6	SFGE_7	SFGE_8	SFGE_9	SFGE_10	SFGE_11	SFGE_12	SFGE_13	TOTALE	CLASSE_t0	SFGE_14	SFGE_15	SFGE_16	ETA_t1	FORMAZIONE_t1	CONVIVENTI_t1	ETACONIUGE_t1	SFGE_4_t1	SFGE_5_t1	SFGE_6_t1	SFGE_7_t1	SFGE_8_t1	SFGE_9_t1	SFGE_10_t1	SFGE_11_t1	SFGE_12_t1	SFGE_13_t1	TOTALE_t1	CLASSE_t1	SFGE_14_t1	SFGE_15_t1	SFGE_16_t1	Diff	Variations
1	1	0	1	#NULL!	1	-1	0	-1		0	0	0	0	0	1	2	0-3	NO	NO	1	0	1	#NULL!	1	-1	0	-1	#NULL!	0	0	0	0	0	1	2	0-3	NO	SI, PIU DI 1 VOLTA	0	Stable
2	2	1	1	#NULL!	0	-1	0	-1		0	0	0	0	0	2	2	>3	NO	NO	2	1	1	#NULL!	0	0	0	0	#NULL!	0	0	0	0	0	2	2	>3	NO	NO	0	Stable
3	2	0	1	#NULL!	-1	-1	0	-1		0	0	0	0	0	0	1	>3	SI, 1 VOLTA	SI, 1 VOLTA	2	0	0	#NULL!	-1	-1	0	-1	#NULL!	0	0	0	0	0	-1	1	>3	SI, 1 VOLTA	NO	0	Stable
4	2	1	1	#NULL!	0	0	0	-1		2	2	0	0	0	7	3	>3	NO	NO	2	1	1	#NULL!	1	-1	0	-1	#NULL!	0	0	0	0	0	3	3	>3	NO	NO	0	Stable
5	1	0	-1	0	-1	0	0	-1		2	0	0	0	0	0	1	0-3	NO	NO	1	0	-1	0	-1	0	0	-1	#NULL!	2	0	0	0	0	0	1	0-3	SI, PIU DI 1 VOLTA	NO	0	Stable
6	1	1	1	#NULL!	-1	-1	0	0	2	0	0	0	0	0	3	3	>3	SI, PIU DI 1 VOLTA	NO	1	1	1	#NULL!	-1	-1	0	0	2	0	0	0	0	0	3	3	>3	NO	SI, 1 VOLTA	0	Stable
7	1	0	1	#NULL!	0	-1	0	1		0	0	0	0	0	2	2	0-3	NO	NO	1	0	1	#NULL!	0	-1	0	1	#NULL!	0	0	0	0	0	2	2	0-3	NO	NO	0	Stable
8	1	1	1	#NULL!	-1	-1	0	-1		0	0	0	0	0	0	1	>3	NO	NO	1	1	1	#NULL!	-1	-1	0	-1	#NULL!	0	0	0	0	0	0	1	>3	NO	NO	0	Stable
9	0	0	1	#NULL!	0	-1	0	0		2	0	0	0	0	2	2	0-3	NO	NO	1	0	-1	-1	-1	-1	0	0	#NULL!	0	0	0	0	0	-3	1	>3	NO	NO	-1	Improved
10	0	0	1	#NULL!	-1	-1	0	-1		0	0	0	0	0	-2	1	0-3	NO	NO	0	0	1	#NULL!	-1	-1	0	-1	#NULL!	0	0	0	0	0	-2	1	0-3	NO	NO	0	Stable
11	0	1	-1	0	-1	-1	0	-1		0	0	0	0	0	-3	1	0-3	NO	NO	0	1	-1	0	-1	-1	0	-1	#NULL!	0	0	0	0	0	-3	1	0-3	NO	NO	0	Stable
12	0	0	-1	0	-1	0	0	-1		0	0	0	0	0	-3	1	0-3	NO	NO	0	0	-1	0	-1	0	0	-1	#NULL!	0	0	0	0	0	-3	1	0-3	NO	NO	0	Stable
13	1	0	-1	0	-1	-1	0	-1		0	0	0	0	0	-3	1	>3	NO	NO	1	0	-1	0	-1	-1	0	-1	#NULL!	0	0	0	0	0	-3	1	>3	NO	NO	0	Stable
14	0	0	1	#NULL!	-1	-1	0	-1		0	0	0	0	0	-2	1	0-3	NO	NO	0	0	1	#NULL!	-1	-1	0	-1	#NULL!	2	0	0	0	0	0	1	0-3	NO	NO	0	Stable
15	1	0	-1	-1	-1	-1	0	-1		0	0	0	0	0	-4	1	>3	NO	NO	1	0	-1	0	-1	-1	0	1	#NULL!	0	0	0	0	0	-1	1	>3	NO	NO	0	Stable
16	0	0	-1	0	0	-1	0	-1		0	0	0	0	0	-3	1	0-3	NO	NO	0	0	-1	0	-1	-1	0	-1	#NULL!	0	0	0	0	0	-4	1	>3	NO	NO	0	Stable
17	1	0	1	#NULL!	0	-1	0	-1		0	0	0	0	0	0	1	0-3	SI, 1 VOLTA	NO	1	0	1	#NULL!	-1	-1	0	-1	#NULL!	2	0	0	0	0	1	2	0-3	NO	NO	1	Worsened
18	0	1	0	#NULL!	0	0	0	-1	2	2	0	0	0	0	4	3	0-3	NO	NO	0	1	0	#NULL!	0	0	0	0	2	0	0	0	0	0	3	3	0-3	NO	SI, 1 VOLTA	0	Stable
19	0	1	0	#NULL!	-1	-1	0	-1		0	0	0	0	0	-2	1	0-3	SI, 1 VOLTA	NO	0	1	0	#NULL!	-1	-1	0	-1	#NULL!	0	0	0	0	0	-2	1	0-3	SI, 1 VOLTA	NO	0	Stable
20	1	1	1	#NULL!	-1	-1	0	-1		0	0	0	0	0	0	1	>3	NO	NO	1	1	1	#NULL!	0	-1	0	0	#NULL!	2	0	0	0	0	4	3	>3	NO	NO	2	Worsened
21	1	0	1	#NULL!	-1	-1	0	0		0	0	0	0	0	0	1	>3	NO	NO	1	0	1	#NULL!	1	-1	0	-1	#NULL!	2	0	0	0	0	3	3	>3	SI, 1 VOLTA	NO	2	Worsened
22	2	0	-1	1	-1	0	0	-1		0	0	0	0	0	0	1	>3	NO	NO	2	0	-1	1	-1	0	0	-1	#NULL!	0	0	0	0	0	0	1	>3	NO	NO	0	Stable
23	1	0	1	#NULL!	-1	-1	0	-1		0	0	0	0	0	-1	1	>3	NO	NO	1	0	1	#NULL!	-1	-1	0	-1	#NULL!	0	0	0	0	0	-1	1	>3	NO	NO	0	Stable
24	1	0	1	#NULL!	0	-1	0	-1		0	0	0	0	0	0	1	0-3	NO	NO	1	0	1	#NULL!	0	0	0	-1	#NULL!	0	0	0	0	0	1	2	0-3	NO	NO	1	Worsened
25	1	0	1	#NULL!	-1	-1	0	-1		0	0	0	0	0	-1	1	>3	NO	NO	1	0	1	#NULL!	-1	-1	0	-1	#NULL!	0	0	0	0	0	-1	1	>3	NO	NO	0	Stable
26	1	0	1	#NULL!	-1	-1	0	-1		2	0	0	0	0	1	2	0-3	NO	NO	1	0	1	#NULL!	1	-1	-1	-1	#NULL!	0	0	0	0	0	0	1	>3	NO	NO	-1	Improved
27	2	0	-1	0	-1	0	0	-1		2	0	0	0	0	1	2	0-3	SI, 1 VOLTA	NO	2	0	-1	0	-1	0	0	-1	#NULL!	2	0	0	0	0	1	2	0-3	SI, 1 VOLTA	NO	0	Stable
28	1	0	1	#NULL!	1	-1	0	-1		0	0	0	0	0	1	2	>3	NO	NO	1	0	1	#NULL!	1	-1	0	-1	#NULL!	0	0	0	0	0	1	2	>3	NO	NO	0	Stable
29	0	0	-1	-1	-1	0	0	-1		2	0	0	0	8	6	3	>3	SI, PIU DI 1 VOLTA	NO	1	0	-1	-1	-1	0	-1	-1	#NULL!	2	2	0	0	0	0	1	>3	SI, PIU DI 1 VOLTA	NO	-2	Improved
30	0	0	-1	-1	0	-1	0	-1		0	0	0	0	0	-4	1	0-3	NO	NO	0	0	-1	-1	1	-1	0	-1	#NULL!	0	0	0	0	0	-3	1	0-3	NO	NO	0	Stable
31	1	0	-1	0	-1	-1	0	-1		2	0	0	0	0	-1	1	0-3	NO	NO	1	0	-1	0	0	-1	0	0	2	2	0	0	0	0	3	3	0-3	NO	NO	2	Worsened
32	0	0	1	#NULL!	-1	0	0	-1		0	0	0	0	0	-1	1	0-3	NO	NO	0	0	1	#NULL!	-1	0	0	-1	#NULL!	0	0	0	0	0	-1	1	0-3	NO	NO	0	Stable
33	0	0	1	#NULL!	0	0	0	-1		0	0	0	0	0	0	1	0-3	NO	NO	0	0	1	#NULL!	-1	0	0	-1	#NULL!	0	0	0	0	0	-1	1	0-3	NO	NO	0	Stable
34	1	0	1	#NULL!	-1	-1	0	0		0	0	0	0	0	0	1	>3	NO	NO	1	0	1	#NULL!	-1	-1	0	0	#NULL!	0	0	0	0	0	0	1	>3	NO	NO	0	Stable
35	1	1	1	#NULL!	0	0	0	0		2	0	0	0	0	5	3	>3	NO	NO	1	1	1	#NULL!	1	0	0	0	#NULL!	2	2	2	0	0	10	4	>3	SI, 1 VOLTA	NO	1	Worsened
36	1	1	-1	0	-1	-1	0	-1		2	0	0	0	0	0	1	>3	NO	NO	1	1	-1	0	-1	-1	0	-1	#NULL!	2	0	0	0	0	0	1	>3	SI, 1 VOLTA	NO	0	Stable
37	0	0	0	#NULL!	1	-1	-1	1	2	0	0	0	0	0	2	2	>3	SI, 1 VOLTA	NO	0	0	0	#NULL!	1	-1	-1	1	2	2	0	0	0	0	4	3	>3	SI, 1 VOLTA	NO	1	Worsened
38	1	0	-1	0	-1	-1	0	-1		2	0	0	0	0	-1	1	0-3	NO	NO	1	0	-1	0	-1	-1	0	-1	#NULL!	2	0	0	0	0	-1	1	>3	NO	NO	0	Stable
39	1	0	1	#NULL!	1	0	0	-1		2	2	0	0	8	14	4	>3	NO	NO	1	0	1	#NULL!	1	0	0	-1	#NULL!	2	2	0	0	0	6	3	0-3	SI, 1 VOLTA	NO	-1	Improved
40	0	0	1	#NULL!	-1	-1	0	-1		2	0	0	0	0	0	1	>3	NO	NO	0	0	1	#NULL!	-1	-1	0	-1	#NULL!	2	0	0	0	0	0	1	>3	NO	NO	0	Stable
41	0	1	-1	0	-1	-1	0	-1		0	0	0	0	0	-3	1	>3	SI, 1 VOLTA	NO	0	1	-1	0	-1	-1	0	1	#NULL!	0	0	0	0	0	-1	1	>3	NO	NO	0	Stable
42	1	1	1	#NULL!	-1	-1	0	0	2	0	0	0	0	0	3	3	>3	SI, 1 VOLTA	NO	1	1	1	#NULL!	-1	-1	0	0	#NULL!	2	0	0	0	0	3	3	0-3	NO	NO	0	Stable
43	2	1	1	#NULL!	-1	-1	0	0		0	0	0	0	0	2	2	0-3	NO	NO	2	1	1	#NULL!	1	-1	0	0	#NULL!	0	0	0	0	0	4	3	0-3	NO	NO	1	Worsened
44	1	0	-1	-1	-1	-1	0	-1		0	0	0	0	0	-4	1	0-3	NO	NO	1	0	-1	-1	-1	-1	0	-1	#NULL!	0	0	0	0	0	-4	1	0-3	NO	NO	0	Stable
45	1	1	-1	0	-1	0	0	0		2	0	0	0	0	2	2	>3	NO	NO	1	1	-1	0	-1	0	-1	0	#NULL!	0	0	0	0	0	-1	1	>3	NO	NO	-1	Improved
46	1	1	-1	0	1	-1	0	1	2	0	0	0	0	8	12	4	>3	SI, PIU DI 1 VOLTA	NO	1	1	-1	0	-1	-1	-1	-1	#NULL!	2	0	0	0	0	-1	1	>3	SI, PIU DI 1 VOLTA	NO	-3	Improved
47	0	1	-1	-1	-1	-1	0	-1		0	0	0	0	0	-4	1	0-3	NO	NO	0	1	-1	-1	-1	-1	0	-1	#NULL!	0	0	0	0	0	-4	1	0-3	NO	NO	0	Stable
48	1	1	-1	1	-1	0	0	-1		2	0	0	0	0	2	2	0-3	NO	NO	1	1	-1	1	-1	0	0	-1	#NULL!	2	0	0	0	0	2	2	0-3	NO	NO	0	Stable
49	0	0	1	#NULL!	0	0	0	-1		0	0	0	0	0	0	1	>3	SI, 1 VOLTA	NO	0	0	1	#NULL!	-1	-1	0	-1	#NULL!	2	0	0	0	0	0	1	>3	NO	NO	0	Stable
50	0	0	-1	#NULL!	-1	-1	0	-1		0	0	0	0	0	-4	1	0-3	NO	NO	0	0	-1	#NULL!	-1	-1	0	-1	#NULL!	0	0	0	0	0	-4	1	0-3	NO	NO	0	Stable
51	1	1	1	#NULL!	-1	-1	0	0		0	0	0	0	8	9	3	>3	NO	NO	1	1	1	#NULL!	-1	-1	0	0	#NULL!	0	0	0	0	8	9	3	>3	NO	NO	0	Stable
52	2	0	1	#NULL!	0	-1	0	1		0	0	0	0	0	3	3		NO	NO	2	0	1	#NULL!	-1	0	0	-1	#NULL!	0	0	0	0	0	1	2	>3	NO	NO	-1	Improved
53	2	1	1	#NULL!	-1	-1	0	-1		2	0	0	0	0	3	3	0-3	SI, 1 VOLTA	NO	2	1	1	#NULL!	0	-1	0	0	#NULL!	0	0	0	0	0	3	3	0-3	SI, 1 VOLTA	NO	0	Stable
54	0	0	-1	#NULL!	-1	-1	0	-1		0	2	0	0	0	-2	1	0-3	NO	NO	0	0	-1	-1	-1	-1	0	-1	#NULL!	0	0	0	0	0	-5	1	0-3	NO	NO	0	Stable
55	2	1	1	#NULL!	-1	-1	-1	0	1	2	2	0	0	0	6	3	>3	SI, 1 VOLTA	NO	2	1	1	#NULL!	0	-1	-1	-1	#NULL!	2	2	0	0	0	5	3	>3	SI, 1 VOLTA	NO	0	Stable
56	0	0	-1	-1	0	-1	0	-1		0	0	0	0	0	-4	1	0-3	NO	NO	0	0	-1	-1	-1	-1	0	-1	#NULL!	0	0	0	0	0	-5	1	0-3	NO	NO	0	Stable
57	1	0	1	#NULL!	-1	-1	0	-1		0	2	0	0	0	1	2	0-3	NO	NO	1	0	1	#NULL!	-1	-1	0	-1	#NULL!	2	0	0	0	0	1	2	0-3	NO	NO	0	Stable
58	0	0	0	#NULL!	-1	0	0	0		2	0	2	0	0	3	3	0-3	NO	NO	0	0	0	#NULL!	-1	0	0	0	#NULL!	2	0	2	0	0	3	3	0-3	NO	NO	0	Stable
59	2	0	0	#NULL!	-1	0	0	-1		2	0	0	0	0	2	2	>3	NO	NO	2	0	1	#NULL!	-1	0	0	-1	#NULL!	2	0	0	0	0	3	3	>3	NO	NO	1	Worsened
60	1	1	-1	0	-1	-1	0	-1		0	0	0	0	0	-2	1	0-3	NO	NO	1	1	-1	0	-1	-1	0	0	#NULL!	0	0	0	0	0	-1	1	0-3	NO	NO	0	Stable
61	1	1	-1	0	-1	-1	0	-1		0	0	0	0	0	-2	1	0-3	NO	NO	1	1	-1	0	-1	-1	0	0	#NULL!	0	0	0	0	0	-1	1	0-3	NO	NO	0	Stable
62	1	0	-1	-1	-1	-1	0	-1		0	0	0	0	0	-4	1	>3	NO	NO	1	0	-1	-1	-1	-1	0	-1	#NULL!	0	0	0	0	0	-4	1	0-3	NO	NO	0	Stable
63	0	1	-1	-1	-1	-1	0	-1		0	0	0	0	0	-4	1	>3	NO	NO	0	1	-1	-1	-1	-1	0	-1	#NULL!	0	0	0	0	0	-4	1	>3	SI, 1 VOLTA	NO	0	Stable
64	1	0	0	#NULL!	0	-1	0	0	2	0	0	0	0	0	2	2	0-3	SI, PIU DI 1 VOLTA	SI, PIU DI 1 VOLTA	1	0	0	#NULL!	-1	-1	0	0	#NULL!	0	0	0	0	0	-1	1	0-3	SI, PIU DI 1 VOLTA	SI, 1 VOLTA	-1	Improved
65	0	0	-1	-1	-1	-1	0	0		0	0	0	0	0	-4	1	>3	NO	NO	0	0	-1	-1	-1	-1	0	-1	#NULL!	0	0	0	0	0	-5	1	>3	NO	NO	0	Stable
66	1	0	0	#NULL!	0	0	0	0	2	0	0	0	0	0	3	3	>3	NO	NO	2	0	0	#NULL!	-1	-1	-1	-1	#NULL!	0	0	0	0	0	-2	1	>3	SI, 1 VOLTA	NO	-2	Improved
67	0	1	1	#NULL!	-1	-1	0	-1		2	0	0	0	0	1	2	>3	NO	NO	0	1	1	#NULL!	-1	-1	0	-1	#NULL!	0	0	0	0	0	-1	1	>3	NO	NO	-1	Improved
68	2	0	-1	1	-1	0	0	-1		0	0	0	0	0	0	1	>3	NO	NO	2	0	-1	1	-1	0	0	-1	#NULL!	0	0	0	0	0	0	1	0-3	NO	NO	0	Stable
69	0	0	1	#NULL!	-1	-1	0	-1		0	0	0	0	0	-2	1	>3	NO	NO	0	0	1	#NULL!	-1	-1	0	-1	#NULL!	0	0	0	0	8	6	3	>3	NO	NO	2	Worsened
70	1	1	-1	-1	-1	-1	0	-1		2	0	0	0	0	-1	1	>3	NO	NO	1	1	-1	-1	-1	-1	0	-1	#NULL!	2	0	0	0	0	-1	1	>3	NO	SI, 1 VOLTA	0	Stable
71	0	1	-1	0	-1	-1	0	0		0	0	0	0	0	-2	1	>3	NO	NO	0	1	-1	0	-1	-1	0	0	#NULL!	0	0	0	0	0	-2	1	>3	NO	NO	0	Stable
72	1	1	1	#NULL!	-1	-1	0	-1		0	0	0	0	0	0	1	>3	NO	NO	1	1	1	#NULL!	-1	-1	0	-1	#NULL!	0	0	0	0	0	0	1	>3	NO	NO	0	Stable
73	1	1	1	#NULL!	-1	-1	0	-1		0	0	0	0	0	0	1	>3	NO	NO	1	1	1	#NULL!	-1	-1	0	0	#NULL!	0	0	0	0	0	1	2	>3	NO	NO	1	Worsened
74	1	1	1	#NULL!	0	-1	0	-1		0	0	0	0	0	1	2	0-3	SI, 1 VOLTA	NO	1	1	1	#NULL!	-1	-1	0	-1	#NULL!	0	0	0	0	0	0	1	0-3	NO	NO	-1	Improved
75	0	1	-1	#NULL!	-1	-1	0	-1		0	0	0	0	0	-3	1	0-3	NO	NO	0	1	-1	#NULL!	-1	-1	0	-1	#NULL!	0	0	0	0	0	-3	1	0-3	NO	NO	0	Stable
76	0	0	1	#NULL!	0	-1	0	-1		2	0	0	0	0	1	2	0-3	NO	NO	0	0	1	#NULL!	-1	-1	0	-1	#NULL!	0	0	0	0	0	-2	1	>3	SI, 1 VOLTA	NO	-1	Improved
77	0	1	-1	0	-1	-1	0	-1		0	0	0	0	0	-3	1	0-3	NO	NO	0	1	-1	0	-1	-1	0	-1	#NULL!	0	0	0	0	0	-3	1	0-3	NO	NO	0	Stable
78	0	1	-1	-1	-1	-1	0	-1		0	0	0	0	0	-4	1	0-3	NO	NO	1	1	-1	-1	-1	-1	0	-1	#NULL!	0	0	0	0	0	-3	1	0-3	NO	NO	0	Stable
79	2	0	1	#NULL!	-1	-1	-1	-1		0	0	0	0	0	-1	1	0-3	NO	NO	2	0	1	#NULL!	-1	-1	0	-1	#NULL!	0	0	0	0	0	0	1	0-3	NO	NO	0	Stable
80	1	1	1	#NULL!	-1	-1	0	-1		0	0	0	0	0	0	1	0-3	NO	NO	1	1	1	#NULL!	0	-1	0	-1	#NULL!	0	0	0	0	0	1	2	>3	NO	NO	1	Worsened
81	0	1	-1	#NULL!	-1	-1	0	-1		0	0	0	0	0	-3	1	0-3	NO	NO	0	1	-1	-1	-1	-1	0	-1	#NULL!	0	0	0	0	0	-4	1	>3	NO	NO	0	Stable
82	0	1	-1	-1	-1	-1	0	-1		2	0	0	0	0	-2	1	0-3	NO	NO	0	1	-1	-1	-1	-1	0	0	#NULL!	0	0	0	0	0	-3	1	0-3	NO	NO	0	Stable
83	1	1	-1	-1	-1	-1	-1	-1		0	0	0	0	0	-4	1	>3	NO	NO	1	1	-1	0	-1	-1	-1	-1	#NULL!	0	0	0	0	0	-3	1	>3	NO	NO	0	Stable
84	1	1	1	#NULL!	-1	-1	0	-1		0	0	0	0	0	0	1	0-3	NO	NO	1	1	1	#NULL!	0	-1	0	-1	#NULL!	0	0	0	0	0	1	2	0-3	NO	NO	1	Worsened
85	1	1	-1	0	0	-1	0	0	2	2	0	0	0	0	4	3	0-3	NO	NO	1	1	-1	0	1	-1	0	0	2	2	0	0	0	0	5	3	0-3	NO	NO	0	Stable
86	1	0	1	#NULL!	-1	-1	0	-1		0	0	0	0	0	-1	1	0-3	NO	NO	2	0	1	#NULL!	-1	0	0	-1	#NULL!	2	0	0	0	0	3	3	>3	NO	NO	2	Worsened
87	1	1	0	#NULL!	-1	-1	0	-1		0	0	0	0	0	-1	1	>3	NO	NO	1	1	0	#NULL!	-1	-1	0	-1	#NULL!	0	0	0	0	0	-1	1	>3	NO	NO	0	Stable
88	1	0	-1	1	-1	-1	0	-1		0	0	0	0	0	-2	1	>3	NO	NO	1	0	-1	1	-1	0	0	-1	#NULL!	0	0	0	0	0	-1	1	>3	SI, 1 VOLTA	NO	0	Stable
89	2	0	-1	#NULL!	-1	-1	0	-1		2	0	0	0	0	0	1	>3	SI, 1 VOLTA	NO	2	0	-1	1	-1	0	0	-1	#NULL!	0	0	0	0	0	0	1	>3	NO	NO	0	Stable
90	1	1	-1	0	-1	-1	0	-1		0	0	0	0	0	-2	1	0-3	SI, 1 VOLTA	NO	1	1	-1	0	-1	0	0	1	#NULL!	0	0	0	0	0	1	2	0-3	NO	NO	1	Worsened
91	2	0	1	#NULL!	-1	-1	0	-1		2	0	0	0	0	2	2	>3	NO	NO	2	0	1	#NULL!	-1	-1	0	-1	#NULL!	2	0	0	0	0	2	2	0-3	NO	NO	0	Stable
92	2	0	0	#NULL!	-1	-1	0	-1		2	0	0	0	0	1	2	0-3	NO	NO	2	0	0	#NULL!	-1	-1	0	-1	#NULL!	0	0	0	0	0	-1	1	0-3	NO	NO	-1	Improved
93	0	0	-1	-1	-1	-1	0	-1		2	0	0	0	0	-3	1	0-3	NO	NO	0	0	-1	-1	-1	-1	0	-1	#NULL!	2	0	0	0	0	-3	1	0-3	NO	NO	0	Stable
94	1	1	1	#NULL!	-1	0	0	-1		0	0	0	0	0	1	2	>3	NO	NO	1	1	1	#NULL!	-1	0	0	-1	#NULL!	0	0	0	0	0	1	2	>3	NO	NO	0	Stable
95	2	1	-1	0	-1	0	0	0		0	0	0	0	0	1	2	0-3	SI, 1 VOLTA	NO	2	1	-1	0	-1	0	0	0	#NULL!	0	0	0	0	0	1	2	0-3	NO	NO	0	Stable
96	1	1	1	#NULL!	-1	-1	0	0		0	0	0	0	0	1	2	>3	NO	NO	1	1	1	#NULL!	-1	-1	0	0	#NULL!	0	0	0	0	0	1	2	>3	SI, 1 VOLTA	NO	0	Stable
97	1	1	1	1	-1	-1	0	0		0	0	0	0	0	2	2	0-3	NO	NO	1	1	1	#NULL!	-1	-1	0	-1	#NULL!	0	0	0	0	0	0	1	0-3	NO	NO	-1	Improved
98	1	0	-1	0	-1	-1	0	-1		0	0	0	0	0	-3	1	0-3	NO	NO	1	0	-1	0	-1	-1	0	-1	#NULL!	0	0	0	0	0	-3	1	0-3	NO	NO	0	Stable
99	0	1	-1	0	-1	-1	0	0		0	0	0	0	0	-2	1	0-3	NO	NO	0	1	-1	0	-1	-1	0	-1	#NULL!	0	0	0	0	0	-3	1	0-3	NO	NO	0	Stable
100	1	0	1	0	-1	0	0	-1		0	0	0	0	0	0	1	0-3	SI, 1 VOLTA	SI, 1 VOLTA	1	0	1	#NULL!	1	0	0	0	#NULL!	0	0	0	0	0	3	3	0-3	SI, 1 VOLTA	NO	2	Worsened
101	2	0	1	0	-1	0	0	0	2	2	0	0	0	0	6	3	0-3	NO	NO	2	0	1	#NULL!	-1	-1	0	-1	#NULL!	0	0	0	0	0	0	1	0-3	NO	NO	-2	Improved
102	2	0	-1	0	-1	-1	0	-1		0	0	0	0	0	-2	1	>3	NO	NO	2	0	-1	0	-1	-1	0	-1	#NULL!	2	0	0	0	8	8	3	>3	NO	NO	2	Worsened
103	1	0	-1	1	-1	-1	0	-1		0	0	0	0	0	-2	1	>3	NO	NO	1	0	-1	1	0	-1	0	-1	#NULL!	0	0	0	0	0	-1	1	>3	NO	NO	0	Stable
104	1	1	-1	1	0	-1	0	0		2	0	0	0	0	3	3	>3	NO	NO	1	1	-1	1	-1	-1	0	0	#NULL!	0	0	0	0	0	0	1	>3	NO	NO	-2	Improved
105	1	1	1	#NULL!	0	-1	0	-1		0	0	0	0	0	1	2	>3	NO	NO	1	1	1	#NULL!	0	-1	0	-1		0	0	0	0	0	1	0	>3	NO	NO	-1	Improved
106	1	0	-1	-1	-1	0	0	-1		0	0	0	0	0	-3	1	>3	NO	NO	1	0	-1	-1	-1	-1	0	-1	#NULL!	0	0	0	0	0	-4	1	>3	NO	NO	0	Stable
107	1	0	1	#NULL!	-1	-1	0	-1		2	0	0	0	0	1	2	0-3	NO	NO	1	0	1	#NULL!	0	-1	0	-1	#NULL!	0	0	0	0	0	0	1	>3	NO	NO	-1	Improved
108	1	0	1	#NULL!	-1	0	0	-1		0	0	0	0	0	0	1	0-3	NO	NO	1	0	1	#NULL!	-1	-1	0	-1	#NULL!	0	0	0	0	0	-1	1	>3	NO	NO	0	Stable
109	0	0	0	#NULL!	-1	-1	0	0		0	0	0	0	0	-2	1	0-3	NO	NO	0	0	0	#NULL!	-1	-1	0	0	#NULL!	0	0	0	0	0	-2	1	0-3	NO	NO	0	Stable
110	1	0	1	#NULL!	-1	-1	0	-1		0	0	0	0	0	-1	1	>3	NO	NO	1	0	1	#NULL!	-1	-1	0	-1	#NULL!	0	0	0	0	0	-1	1	>3	NO	NO	0	Stable
111	2	0	-1	1	-1	-1	0	-1		0	0	0	0	0	-1	1	>3	NO	NO	2	0	-1	1	-1	-1	0	-1	#NULL!	0	0	0	0	0	-1	1	>3	NO	NO	0	Stable
112	0	0	-1	0	-1	0	0	-1		0	0	0	0	0	-3	1	>3	NO	NO	0	0	-1	0	-1	0	0	-1		0	0	0	0	0	-3	1	>3	NO	NO	0	Stable
113	1	1	-1	-1	-1	-1	0	0		2	0	0	0	0	0	1	>3	NO	NO	2	1	-1	-1	-1	0	-1	0	2	0	0	0	0	8	9	3	>3	NO	NO	2	Worsened
114	1	1	-1	#NULL!	0	-1	0	1	2	2	0	0	0	0	5	3	0-3	NO	NO	1	1	-1	#NULL!	0	-1	0	0		0	0	0	0	0	0	1	0-3	NO	NO	-2	Improved
115	0	0	-1	-1	-1	0	0	-1		0	0	0	0	0	-4	1	>3	NO	NO	0	0	-1	-1	-1	0	0	-1		0	0	0	0	0	-4	1	>3	NO	NO	0	Stable
116	1	1	-1	1	0	0	0	0		0	0	0	0	0	2	2	>3	NO	SI, 1 VOLTA	2	1	1	#NULL!	-1	0	0	1	2	0	2	0	0	0	8	3	>3	SI, 1 VOLTA	SI, 1 VOLTA	1	Worsened
117	1	0	-1	0	-1	0	-1	-1		2	0	0	0	0	-1	1	0-3	NO	NO	1	0	-1	0	0	0	0	0	#NULL!	0	0	0	0	0	0	1	0-3	NO	NO	0	Stable
118	0	0	-1	-1	0	-1	0	-1		0	0	0	0	0	-4	1	>3	NO	NO	0	0	-1	-1	-1	0	0	-1	#NULL!	0	2	2	0	0	0	1	0-3	NO	NO	0	Stable
119	1	0	1	#NULL!	0	0	0	-1		0	0	0	0	0	1	2	0-3	NO	NO	1	0	1	#NULL!	0	0	0	-1	#NULL!	0	0	0	0	0	1	2	>3	NO	NO	0	Stable
120	2	1	0	#NULL!	-1	-1	-1	-1		0	0	0	0	0	-1	1	>3	NO	SI, 1 VOLTA	2	1	0	#NULL!	-1	-1	-1	-1	#NULL!	0	0	0	0	0	-1	1	>3	SI, 1 VOLTA	NO	0	Stable
121	1	0	-1	0	-1	-1	0	-1		2	0	0	0	0	-1	1	>3	SI, 1 VOLTA	NO	1	0	-1	-1	-1	0	0	0	#NULL!	2	0	0	0	0	0	1	>3	SI, 1 VOLTA	NO	0	Stable
122	2	1	-1	1	-1	-1	0	-1		2	0	0	0	0	2	2	>3	NO	NO	2	1	-1	#NULL!	1	-1	0	-1	#NULL!	0	0	0	0	0	1	2	>3	NO	SI, 1 VOLTA	0	Stable
123	1	0	1	#NULL!	-1	-1	0	-1		0	0	0	0	0	-1	1	>3	SI, 1 VOLTA	NO	2	0	1	#NULL!	-1	0	0	0	#NULL!	2	2	0	0	0	6	3	>3	NO	NO	2	Worsened
124	2	0	1	#NULL!	-1	0	0	-1		0	0	0	0	0	1	2	>3	NO	NO	2	0	1	#NULL!	-1	0	0	-1	#NULL!	0	0	0	0	0	1	2	>3	SI, 1 VOLTA	NO	0	Stable
125	1	1	-1	0	0	-1	0	0	1	0	0	0	0	0	1	2	>3	NO	NO	1	1	-1	0	0	-1	0	0	1	2	0	0	0	0	3	2	>3	NO	NO	1	Worsened
